# Supplementary material for: Comparative analysis of gut viromes in four penguin species reveals diverse novel viruses and host-associated differences
Source: mSphere. 2026 Jun 30;11(7):e00848-25. doi: 10.1128/msphere.00848-25 (PMC13410756; doi:10.1128/msphere.00848-25)
Supplement: Table S1 — Library information for sequencing samples. [file msphere.00848-25-s0004.xlsx]

## Sheet: Sheet1
Supplementary Table S1：Library information
Information on sequencing libraries, including sample ID, host species, sequencing platform, and library preparation details.
ID	Experiment title	BioProject accession	BioSample name	Library_name	Number of samples	Sample Chinese name	Sample scientific name	Collection_date	Geographic_location	Platform	Strategy	Source	Selection	Layout
E1	qFe01	PRJCA046071	qFe01-new	qFe01	1	洪氏环企鹅	S.humboldti	45609	China: Guangzhou	Illumina NovaSeq 6000	WGS	METAGENOMIC	RANDOM	PAIRED
E2	qFe02	PRJCA046071	qFe02-new	qFe02	1	洪氏环企鹅	S.humboldti	45609	China: Guangzhou	Illumina NovaSeq 6000	WGS	METAGENOMIC	RANDOM	PAIRED
E3	qFe03	PRJCA046071	qFe03-new	qFe03	1	洪氏环企鹅	S.humboldti	45609	China: Guangzhou	Illumina NovaSeq 6000	WGS	METAGENOMIC	RANDOM	PAIRED
E4	qFe04	PRJCA046071	qFe04-new	qFe04	1	洪氏环企鹅	S.humboldti	45609	China: Guangzhou	Illumina NovaSeq 6000	WGS	METAGENOMIC	RANDOM	PAIRED
E5	qFe05	PRJCA046071	qFe05-new	qFe05	1	洪氏环企鹅	S.humboldti	45609	China: Guangzhou	Illumina NovaSeq 6000	WGS	METAGENOMIC	RANDOM	PAIRED
E6	qFe06	PRJCA046071	qFe06-new	qFe06	1	白眉企鹅	P.papua	45609	China: Guangzhou	Illumina NovaSeq 6000	WGS	METAGENOMIC	RANDOM	PAIRED
E7	qFe07	PRJCA046071	qFe07-new	qFe07	1	白眉企鹅	P.papua	45609	China: Guangzhou	Illumina NovaSeq 6000	WGS	METAGENOMIC	RANDOM	PAIRED
E8	qFe08	PRJCA046071	qFe08-new	qFe08	1	白眉企鹅	P.papua	45609	China: Guangzhou	Illumina NovaSeq 6000	WGS	METAGENOMIC	RANDOM	PAIRED
E9	qFe09	PRJCA046071	qFe09-new	qFe09	1	白眉企鹅	P.papua	45609	China: Guangzhou	Illumina NovaSeq 6000	WGS	METAGENOMIC	RANDOM	PAIRED
E10	qFe10	PRJCA046071	qFe10-new	qFe10	1	白眉企鹅	P.papua	45609	China: Guangzhou	Illumina NovaSeq 6000	WGS	METAGENOMIC	RANDOM	PAIRED
E11	qFe11	PRJCA046071	qFe11-new	qFe11	1	阿德利企鹅	P.adeliae	45609	China: Guangzhou	Illumina NovaSeq 6000	WGS	METAGENOMIC	RANDOM	PAIRED
E12	qFe12	PRJCA046071	qFe12-new	qFe12	1	阿德利企鹅	P.adeliae	45609	China: Guangzhou	Illumina NovaSeq 6000	WGS	METAGENOMIC	RANDOM	PAIRED
E13	qFe13	PRJCA046071	qFe13-new	qFe13	1	阿德利企鹅	P.adeliae	45609	China: Guangzhou	Illumina NovaSeq 6000	WGS	METAGENOMIC	RANDOM	PAIRED
E14	qFe14	PRJCA046071	qFe14-new	qFe14	1	阿德利企鹅	P.adeliae	45609	China: Guangzhou	Illumina NovaSeq 6000	WGS	METAGENOMIC	RANDOM	PAIRED
E15	qFe15	PRJCA046071	qFe15-new	qFe15	1	阿德利企鹅	P.adeliae	45609	China: Guangzhou	Illumina NovaSeq 6000	WGS	METAGENOMIC	RANDOM	PAIRED
E16	qFe16	PRJCA046071	qFe16-new	qFe16	1	帝企鹅	A.forsteri	45609	China: Guangzhou	Illumina NovaSeq 6000	WGS	METAGENOMIC	RANDOM	PAIRED
E17	qFe17	PRJCA046071	qFe17-new	qFe17	1	帝企鹅	A.forsteri	45609	China: Guangzhou	Illumina NovaSeq 6000	WGS	METAGENOMIC	RANDOM	PAIRED
E18	qFe18	PRJCA046071	qFe18-new	qFe18	1	帝企鹅	A.forsteri	45609	China: Guangzhou	Illumina NovaSeq 6000	WGS	METAGENOMIC	RANDOM	PAIRED
E19	qFe19	PRJCA046071	qFe19-new	qFe19	1	帝企鹅	A.forsteri	45609	China: Guangzhou	Illumina NovaSeq 6000	WGS	METAGENOMIC	RANDOM	PAIRED
E20	qFe20	PRJCA046071	qFe20-new	qFe20	1	帝企鹅	A.forsteri	45609	China: Guangzhou	Illumina NovaSeq 6000	WGS	METAGENOMIC	RANDOM	PAIRED
