# Supplementary material for: Comparative analysis of gut viromes in four penguin species reveals diverse novel viruses and host-associated differences
Source: mSphere. 2026 Jun 30;11(7):e00848-25. doi: 10.1128/msphere.00848-25 (PMC13410756; doi:10.1128/msphere.00848-25)
Supplement: Table S2 — Viral sequences identified in this study. [file msphere.00848-25-s0005.xlsx]

## Sheet: Sheet1
Supplementary Table S2: The sequences involved in this study
Details of viral sequences identified in this study, including similarity search results and taxonomic classification.
Virus strain name	GenseBase accession	Query Cover	E-value	Persent Identity	Accession Length	Accession numbers of best match	Blastx hits on known protein and viruse	Classification
qFe02-k143-1	C_AA120551.1	0.92	2e-69	0.437	352	QNJ57227.1	VP1 [Gyrovirus 4]	Gyrovirus
qFe10-k143-1	C_AA120552.1	0.74	1e-63	0.4752	356	YP_008798238.1	VP1 [Gyrovirus Tu243]	Gyrovirus
qFe15-k143-1	C_AA120553.1	0.94	2e-73	0.4629	356	YP_008798238.1	VP1 [Gyrovirus Tu243]	Gyrovirus
qFe17-k143-1	C_AA120554.1	0.95	4e-66	0.4176	352	QNJ57227.1	VP1 [Gyrovirus 4]	Gyrovirus
qFe20-k143-1	C_AA120555.1	0.77	4e-69	0.4602	352	AIL23492.1	VP1 [Gyrovirus 4]	Gyrovirus
qFe01-k145-2	C_AA120556.1	0.97	0	0.8375	535	QJB19464.1	Microvirus sp.	Gokushovirinae
qFe01-k145-3	C_AA120557.1	1	2e-114	0.3457	648	DAJ47385.1	Microviridae sp.	Unclassified Microviridae
qFe06-k145-2	C_AA120558.1	0.98	0	0.5916	525	WNN13221.1	Gokushovirinae sp.	Unclassified Microviridae
qFe06-k145-4	C_AA120559.1	1	0	0.6617	525	WNN13221.1	Gokushovirinae sp.	Unclassified Microviridae
qFe08-k145-1	C_AA120560.1	0.99	0	0.6485	525	WNN13221.1	Gokushovirinae sp.	Unclassified Microviridae
qFe10-k145-1	C_AA120561.1	0.99	0	0.5654	525	WNN13221.1	Gokushovirinae sp.	Unclassified Microviridae
qFe14-k145-1	C_AA120562.1	0.97	0	0.5819	658	AYQ58226.1	Microviridae sp.	Unclassified Microviridae
qFe14-k145-2	C_AA120563.1	1	0	0.5818	646	AXH75328.1	Microviridae sp.	Unclassified Microviridae
qFe15-k145-1	C_AA120564.1	0.97	2e-166	0.5474	525	WNN13221.1	Gokushovirinae sp.	Unclassified Microviridae
qFe15-k145-2	C_AA120565.1	0.97	2e-149	0.5233	427	AAG29961.1	Enterobacteria phage S13	Bullavirinae
qFe16-k145-1	C_AA120566.1	0.95	0	0.6642	527	ALS03795.1	Gokushovirus WZ-2015a	Unclassified Microviridae
qFe17-k145-1	C_AA120567.1	1	0	0.6599	525	WNN13221.1	Gokushovirinae sp.	Unclassified Microviridae
qFe01-k144-1	C_AA120634.1	0.79	8e-71	0.5816	2207	AVM87199.1	polyprotein [Beihai yellowfin seabream calicivirus]	Minovirus
qFe03-k144-1	C_AA120635.1	0.82	2e-79	0.5413	2207	AVM87199.1	polyprotein [Beihai yellowfin seabream calicivirus]	Minovirus
qFe16-k144-1	C_AA120636.1	0.97	8e-77	0.4888	2390	QKN88786.1	MAG: polyprotein [Caliciviridae sp.]	Nacovirus
qFe03-k147-1	C_AA120550.1	0.94	4e-87	0.5697	241	AXQ65696.1	MAG: putative replicase [Cressdnaviricota sp.]	unclassified Circoviridae
qFe01-k146-10731	C_AA120568.1	0.99	2e-158	0.6422	501	YP_009884404.1	terminase large subunit [Arthrobacter phage TripleJ]	Triplejayvirus
qFe01-k146-11760	C_AA120569.1	0.91	4e-143	0.5323	436	YP_005087026.1	terminase large subunit [Rhodococcus phage RRH1]	Edwardsroadvirus
qFe01-k146-2421	C_AA120570.1	0.99	3e-120	0.4423	575	XOS35500.1	MAG: gp10 protein [Caudoviricetes sp.]	Edwardsroadvirus
qFe01-k146-534	C_AA120571.1	0.97	3e-72	0.3984	526	DAD76821.1	MAG TPA: Large Terminase [Siphoviridae sp. ctz7e2]	Korravirus
qFe02-k146-4070	C_AA120572.1	0.97	3e-106	0.3956	521	AZF98628.1	terminase [Arthrobacter phage Aledel]	Korravirus
qFe02-k146-4795	C_AA120573.1	1	0	0.9085	581	XCH43886.1	terminase [Gordonia phage Petito]	Unclassified Caudoviricetes
qFe02-k146-696	C_AA120574.1	0.78	1e-85	0.4264	500	UVK60155.1	terminase [Arthrobacter phage Kels]	Decurrovirus
qFe03-k146-265	C_AA120575.1	0.97	1e-144	0.5096	472	DAT06838.1	MAG TPA: Large Terminase [Caudoviricetes sp.]	Edwardsroadvirus
qFe03-k146-2861	C_AA120576.1	0.96	0	0.58	571	DAK84466.1	MAG TPA: Large Terminase [Caudoviricetes sp.]	Unclassified Caudoviricetes
qFe03-k146-3123	C_AA120577.1	0.99	1e-122	0.5367	481	DAL07356.1	MAG TPA: Large Terminase [Caudoviricetes sp.]	Edwardsroadvirus
qFe03-k146-4061	C_AA120578.1	1	2e-152	0.7036	617	XOR51033.1	MAG: terminase large subunit [Caudoviricetes sp.]	Unclassified Caudoviricetes
qFe03-k146-6322	C_AA120579.1	0.95	1e-89	0.3732	477	DAN46184.1	MAG TPA: Large Terminase [Caudoviricetes sp.]	Korravirus
qFe03-k146-6344	C_AA120580.1	0.98	0	0.6638	476	DAZ20906.1	MAG TPA: Terminase [Caudoviricetes sp.]	Unclassified Caudoviricetes
qFe03-k146-7689	C_AA120581.1	0.91	2e-116	0.6254	462	CAB4139566.1	COG5323 Uncharacterized conserved protein [uncultured Caudovirales phage]	Unclassified Caudoviricetes
qFe03-k146-8673	C_AA120582.1	0.98	2e-149	0.5524	566	XOS69021.1	MAG: terminase large subunit [Caudoviricetes sp.]	Korravirus
qFe03-k146-9233	C_AA120583.1	0.9	0	0.7455	569	DAT54000.1	MAG TPA: Large Terminase [Caudoviricetes sp.]	Unclassified Caudoviricetes
qFe04-k146-764	C_AA120584.1	0.93	7e-80	0.4274	446	DAX61688.1	MAG TPA: Large Terminase [Caudoviricetes sp.]	Decurrovirus
qFe05-k146-1785	C_AA120585.1	0.95	5e-151	0.4732	557	XOR97959.1	MAG: terminase [Caudoviricetes sp.]	Unclassified Caudoviricetes
qFe06-k146-10245	C_AA120586.1	0.99	0	0.7455	554	XOS41500.1	MAG: hypothetical protein MSP1006_64 [Caudoviricetes sp.]	Unclassified Caudoviricetes
qFe06-k146-10285	C_AA120587.1	0.91	1e-152	0.6072	418	DAG08606.1	MAG TPA: Terminase large subunit [Caudoviricetes sp.]	Drexlerviridae
qFe06-k146-10537	C_AA120588.1	0.99	0	0.6871	462	UYL16345.1	MAG: terminase large subunit [Caudoviricetes sp.]	Peduoviridae
qFe06-k146-12690	C_AA120589.1	1	0	0.8587	708	UYL16318.1	MAG: terminase large subunit [Caudoviricetes sp.]	Unclassified Caudoviricetes
qFe06-k146-12873	C_AA120590.1	0.99	0	0.6281	570	DAW02262.1	MAG TPA: Large Terminase [Caudoviricetes sp.]	Unclassified Caudoviricetes
qFe06-k146-13084	C_AA120591.1	0.92	1e-95	0.4568	514	DAP52571.1	MAG TPA: Terminase [Caudoviricetes sp.]	Unclassified Caudoviricetes
qFe06-k146-13608	C_AA120592.1	0.99	4e-163	0.584	424	XOR78476.1	MAG: hypothetical protein [Caudoviricetes sp.]	Peduoviridae
qFe06-k146-1721	C_AA120593.1	0.99	0	0.7204	468	DAW47090.1	MAG TPA: Large Terminase [Caudoviricetes sp.]	Korravirus
qFe06-k146-2071	C_AA120594.1	0.96	3e-120	0.5538	418	DAG08606.1	MAG TPA: Terminase large subunit [Caudoviricetes sp.]	Drexlerviridae
qFe06-k146-2938	C_AA120595.1	1	0	0.8049	544	YP_009273330.1	terminase large subunit [Bacillus phage vB_BhaS-171]	Unclassified Caudoviricetes
qFe06-k146-3684	C_AA120596.1	0.89	2e-90	0.4891	555	DAR31470.1	MAG TPA: Large Terminase [Caudoviricetes sp.]	Unclassified Caudoviricetes
qFe06-k146-3783	C_AA120597.1	0.95	0	0.521	548	DAO39769.1	MAG TPA: Large Terminase [Caudoviricetes sp.]	Unclassified Caudoviricetes
qFe06-k146-4525	C_AA120598.1	0.96	1e-70	0.3528	383	CAB4134581.1	XtmB Phage terminase large subunit [uncultured Caudovirales phage]	Peduoviridae
qFe06-k146-4635	C_AA120599.1	0.99	0	0.5018	569	DAT54000.1	MAG TPA: Large Terminase [Caudoviricetes sp.]	Unclassified Caudoviricetes
qFe06-k146-7333	C_AA120600.1	0.95	0	0.5248	548	DAO39769.1	MAG TPA: Large Terminase [Caudoviricetes sp.]	Unclassified Caudoviricetes
qFe06-k146-74	C_AA120601.1	0.97	5e-155	0.7148	424	XOR73079.1	MAG: hypothetical protein [Caudoviricetes sp.]	Peduoviridae
qFe06-k146-7469	C_AA120602.1	0.95	0	0.5238	548	DAO39769.1	MAG TPA: Large Terminase [Caudoviricetes sp.]	Unclassified Caudoviricetes
qFe06-k146-7590	C_AA120603.1	1	0	0.6702	580	DAI74115.1	MAG TPA: Large Terminase [Caudoviricetes sp.]	Unclassified Caudoviricetes
qFe06-k146-8217	C_AA120604.1	0.96	0	0.8217	569	DAT54000.1	MAG TPA: Large Terminase [Caudoviricetes sp.]	Unclassified Caudoviricetes
qFe06-k146-8457	C_AA120605.1	1	0	0.6777	424	XOR78476.1	MAG: hypothetical protein [Caudoviricetes sp.]	Peduoviridae
qFe06-k146-9193	C_AA120606.1	0.98	2e-166	0.5819	427	XOR40842.1	MAG: C-terminus of phage terminase large subunit [Caudoviricetes sp.]	Peduoviridae
qFe06-k146-9775	C_AA120607.1	0.98	0	0.5035	554	DAK86456.1	MAG TPA: Large Terminase [Caudoviricetes sp.]	Unclassified Caudoviricetes
qFe06-k146-9934	C_AA120608.1	0.99	0	0.7455	439	XOR44278.1	MAG: hypothetical protein [Caudoviricetes sp.]	Peduoviridae
qFe07-k146-6858	C_AA120609.1	0.97	2e-91	0.5034	585	DAZ16900.1	MAG TPA: Large Terminase [Caudoviricetes sp.]	Unclassified Caudoviricetes
qFe08-k146-3078	C_AA120610.1	0.97	0	0.5289	548	DAO39769.1	MAG TPA: Large Terminase [Caudoviricetes sp.]	Unclassified Caudoviricetes
qFe08-k146-7774	C_AA120611.1	0.97	3e-58	0.3224	655	DAW09351.1	MAG TPA: large terminase [Caudoviricetes sp.]	Ackermannviridae
qFe09-k146-1614	C_AA120612.1	0.98	0	0.7514	553	DAN99152.1	MAG TPA: Large Terminase [Caudoviricetes sp.]	Unclassified Caudoviricetes
qFe09-k146-3280	C_AA120613.1	0.98	0	0.8545	590	YP_009790740.1	terminase large subunit [Pasteurella phage vB_PmuP_PHB02]	Autotranscriptaviridae
qFe09-k146-428	C_AA120614.1	1	0	0.6419	511	DAG79942.1	MAG TPA: large terminase [Caudoviricetes sp.]	Ackermannviridae
qFe09-k146-7969	C_AA120615.1	0.94	8e-72	0.4016	485	XOR09883.1	MAG: terminase large subunit [Caudoviricetes sp.]	Unclassified Caudoviricetes
qFe09-k146-8141	C_AA120616.1	0.98	3e-171	0.6469	564	DAS21855.1	MAG TPA: Large Terminase [Caudoviricetes sp.]	Unclassified Caudoviricetes
qFe10-k146-12242	C_AA120617.1	0.91	2e-62	0.3924	534	DAX26382.1	MAG TPA: large terminase protein [Caudoviricetes sp.]	Ackermannviridae
qFe10-k146-3056	C_AA120618.1	0.99	0	0.5484	551	DAL52229.1	MAG TPA_asm: Large Terminase [Caudoviricetes sp.]	Unclassified Caudoviricetes
qFe11-k146-17364	C_AA120619.1	1	0	0.7988	480	UMO76431.1	terminase large subunit [Pseudomonas phage BroderSalsa]	Unclassified Caudoviricetes
qFe12-k146-1395	C_AA120620.1	0.89	3e-125	0.4811	427	CAB4121601.1	phage_term_2, phage terminase, large subunit, PBSX family [uncultured Caudovirales phage]	Peduoviridae
qFe13-k146-190097	C_AA120621.1	0.96	0	0.5465	558	QIG74952.1	terminase large subunit protein [Rhizobium phage RHph_I65]	Ackermannviridae
qFe13-k146-252074	C_AA120622.1	0.99	1e-164	0.4856	557	XOR97959.1	MAG: terminase [Caudoviricetes sp.]	Unclassified Caudoviricetes
qFe13-k146-472237	C_AA120623.1	1	0	0.8013	470	YP_009624143.1	terminase large subunit [Microbacterium phage Golden]	Kojivirus
qFe14-k146-3289	C_AA120624.1	0.95	5e-112	0.444	484	DAM55019.1	MAG TPA: Large Terminase [Caudoviricetes sp.]	Decurrovirus
qFe16-k146-18028	C_AA120625.1	0.99	0	0.6902	427	DAM51649.1	MAG TPA: terminase large subunit [Caudoviricetes sp.]	Peduoviridae
qFe16-k146-8318	C_AA120626.1	0.87	1e-53	0.5263	417	DAI11006.1	MAG TPA: terminase large subunit [Caudoviricetes sp.]	Peduoviridae
qFe17-k146-17223	C_AA120627.1	1	0	0.9091	561	DAN52607.1	MAG TPA: Large Terminase [Caudoviricetes sp.]	Unclassified Caudoviricetes
qFe17-k146-6412	C_AA120628.1	1	0	0.9492	554	DAY71996.1	MAG TPA: Large Terminase [Caudoviricetes sp.]	Unclassified Caudoviricetes
qFe17-k146-8179	C_AA120629.1	1	0	0.9476	420	DAL89169.1	MAG TPA: large terminase [Caudoviricetes sp.]	Peduoviridae
qFe17-k146-8901	C_AA120630.1	0.94	3e-66	0.425	557	XOR97959.1	MAG: terminase [Caudoviricetes sp.]	Unclassified Caudoviricetes
qFe17-k146-9687	C_AA120631.1	0.94	0	0.9931	389	DAE08975.1	MAG TPA: large terminase [Siphoviridae sp. ct16M3]	Peduoviridae
qFe19-k146-1786	C_AA120632.1	0.97	2e-131	0.6071	572	XOR49049.1	MAG: terminase [Caudoviricetes sp.]	Unclassified Caudoviricetes
qFe20-k146-2268	C_AA120633.1	0.86	5e-60	0.5072	417	DAI11006.1	MAG TPA: terminase large subunit [Caudoviricetes sp.]	Peduoviridae
qFe01-k141-1	C_AA120686.1	1	0	0.6157	633	YP_010798223.1	NS1 [Tasmanian devil-associated chapparvovirus 6]	Chaphamaparvovirus
qFe01-k141-2	C_AA120687.1	1	0	0.5306	638	QBJ04592.1	NS1 [Tasmanian devil-associated chapparvovirus 5]	Chaphamaparvovirus
qFe01-k141-3	C_AA120688.1	1	0	0.4858	666	WCR62134.1	MAG: nonstructural protein [Chaphamaparvovirus sp.]	Chaphamaparvovirus
qFe01-k141-4	C_AA120689.1	1	0	0.6311	636	QBJ04590.1	NS1 [Tasmanian devil-associated chapparvovirus 4]	Chaphamaparvovirus
qFe01-k141-5	C_AA120690.1	1	0	0.5994	638	QBJ04592.1	NS1 [Tasmanian devil-associated chapparvovirus 5]	Chaphamaparvovirus
qFe01-k141-6	C_AA120691.1	1	0	0.4754	665	YP_010798326.1	nonstructural protein 1 [Peafowl parvovirus 2]	Chaphamaparvovirus
qFe01-k141-7	C_AA120692.1	0.98	0	0.5547	638	QBJ04592.1	NS1 [Tasmanian devil-associated chapparvovirus 5]	Chaphamaparvovirus
qFe01-k141-8	C_AA120693.1	0.98	0	0.5665	638	QBJ04592.1	NS1 [Tasmanian devil-associated chapparvovirus 5]	Chaphamaparvovirus
qFe02-k141-1	C_AA120694.1	1	0	0.6262	633	YP_010798223.1	NS1 [Tasmanian devil-associated chapparvovirus 6]	Chaphamaparvovirus
qFe02-k141-2	C_AA120695.1	0.92	0	0.6206	638	QBJ04592.1	NS1 [Tasmanian devil-associated chapparvovirus 5]	Chaphamaparvovirus
qFe02-k141-3	C_AA120696.1	1	0	0.6167	633	YP_010798223.1	NS1 [Tasmanian devil-associated chapparvovirus 6]	Chaphamaparvovirus
qFe02-k141-4	C_AA120697.1	0.7	0	0.6578	638	QBJ04592.1	NS1 [Tasmanian devil-associated chapparvovirus 5]	Chaphamaparvovirus
qFe02-k141-5	C_AA120698.1	1	0	0.4697	671	YP_010805270.1	nonstructural protein 1 [Psittacine parvovirus 1]	Chaphamaparvovirus
qFe02-k141-6	C_AA120699.1	0.97	0	0.6164	636	QBJ04590.1	NS1 [Tasmanian devil-associated chapparvovirus 4]	Chaphamaparvovirus
qFe03-k141-1	C_AA120700.1	1	0	0.4955	666	WCR62134.1	MAG: nonstructural protein [Chaphamaparvovirus sp.]	Chaphamaparvovirus
qFe03-k141-10	C_AA120701.1	1	0	0.5353	638	QBJ04592.1	NS1 [Tasmanian devil-associated chapparvovirus 5]	Chaphamaparvovirus
qFe03-k141-11	C_AA120702.1	1	0	0.4799	665	YP_010798326.1	nonstructural protein 1 [Peafowl parvovirus 2]	Chaphamaparvovirus
qFe03-k141-12	C_AA120703.1	1	0	0.5266	638	QBJ04592.1	NS1 [Tasmanian devil-associated chapparvovirus 5]	Chaphamaparvovirus
qFe03-k141-13	C_AA120704.1	1	0	0.5931	638	QBJ04592.1	NS1 [Tasmanian devil-associated chapparvovirus 5]	Chaphamaparvovirus
qFe03-k141-2	C_AA120705.1	0.99	0	0.5643	638	QBJ04592.1	NS1 [Tasmanian devil-associated chapparvovirus 5]	Chaphamaparvovirus
qFe03-k141-3	C_AA120706.1	1	0	0.4992	660	QTE03947.1	MAG: nonstructural protein 1 [Psittacidae Chaphamaparvovirus]	Chaphamaparvovirus
qFe03-k141-4	C_AA120707.1	1	0	0.5614	638	QBJ04592.1	NS1 [Tasmanian devil-associated chapparvovirus 5]	Chaphamaparvovirus
qFe03-k141-5	C_AA120708.1	1	0	0.5962	638	QBJ04592.1	NS1 [Tasmanian devil-associated chapparvovirus 5]	Chaphamaparvovirus
qFe03-k141-6	C_AA120709.1	1	0	0.454	671	YP_010805270.1	nonstructural protein 1 [Psittacine parvovirus 1]	Chaphamaparvovirus
qFe03-k141-7	C_AA120710.1	0.99	0	0.4706	660	QTE03947.1	MAG: nonstructural protein 1 [Psittacidae Chaphamaparvovirus]	Chaphamaparvovirus
qFe03-k141-8	C_AA120711.1	1	0	0.6375	638	QBJ04592.1	NS1 [Tasmanian devil-associated chapparvovirus 5]	Chaphamaparvovirus
qFe03-k141-9	C_AA120712.1	1	0	0.4463	661	QKE55009.1	MAG: nonstructural protein [Parvoviridae sp.]	Chaphamaparvovirus
qFe04-k141-1	C_AA120713.1	0.99	0	0.5628	633	YP_010798223.1	NS1 [Tasmanian devil-associated chapparvovirus 6]	Chaphamaparvovirus
qFe04-k141-2	C_AA120714.1	0.99	0	0.5557	638	QBJ04592.1	NS1 [Tasmanian devil-associated chapparvovirus 5]	Chaphamaparvovirus
qFe04-k141-3	C_AA120715.1	1	0	0.5676	666	WCR62134.1	MAG: nonstructural protein [Chaphamaparvovirus sp.]	Chaphamaparvovirus
qFe04-k141-4	C_AA120716.1	1	0	0.479	662	YP_010784515.1	nonstructural protein 1 [Parvoviridae sp.]	Chaphamaparvovirus
qFe04-k141-5	C_AA120717.1	1	0	0.54	638	QBJ04592.1	NS1 [Tasmanian devil-associated chapparvovirus 5]	Chaphamaparvovirus
qFe04-k141-6	C_AA120718.1	0.73	1e-82	0.3946	480	WAQ80628.1	MAG: NS1 protein [Parvovirinae sp.]	Unclassified Parvoviridae
qFe05-k141-1	C_AA120719.1	1	0	0.5576	638	QBJ04592.1	NS1 [Tasmanian devil-associated chapparvovirus 5]	Chaphamaparvovirus
qFe05-k141-10	C_AA120720.1	0.78	0	0.5079	671	QTE03845.1	MAG: nonstructural protein [Nandayus nenday Chaphamaparvovirus]	Chaphamaparvovirus
qFe05-k141-11	C_AA120721.1	0.99	0	0.6414	633	YP_010798223.1	NS1 [Tasmanian devil-associated chapparvovirus 6]	Chaphamaparvovirus
qFe05-k141-12	C_AA120722.1	1	0	0.6264	636	QBJ04590.1	NS1 [Tasmanian devil-associated chapparvovirus 4]	Chaphamaparvovirus
qFe05-k141-13	C_AA120723.1	1	0	0.4701	665	YP_010798326.1	nonstructural protein 1 [Peafowl parvovirus 2]	Chaphamaparvovirus
qFe05-k141-2	C_AA120724.1	1	0	0.6453	638	QBJ04592.1	NS1 [Tasmanian devil-associated chapparvovirus 5]	Chaphamaparvovirus
qFe05-k141-3	C_AA120725.1	1	7e-179	0.4607	671	YP_010805270.1	nonstructural protein 1 [Psittacine parvovirus 1]	Chaphamaparvovirus
qFe05-k141-4	C_AA120726.1	1	0	0.4864	638	QBJ04592.1	NS1 [Tasmanian devil-associated chapparvovirus 5]	Chaphamaparvovirus
qFe05-k141-5	C_AA120727.1	1	0	0.5766	638	QBJ04592.1	NS1 [Tasmanian devil-associated chapparvovirus 5]	Chaphamaparvovirus
qFe05-k141-6	C_AA120728.1	1	0	0.4932	638	QBJ04592.1	NS1 [Tasmanian devil-associated chapparvovirus 5]	Chaphamaparvovirus
qFe05-k141-7	C_AA120729.1	1	0	0.5921	638	QBJ04592.1	NS1 [Tasmanian devil-associated chapparvovirus 5]	Chaphamaparvovirus
qFe05-k141-8	C_AA120730.1	0.99	0	0.555	633	YP_010798223.1	NS1 [Tasmanian devil-associated chapparvovirus 6]	Chaphamaparvovirus
qFe05-k141-9	C_AA120731.1	0.78	4e-173	0.5167	671	YP_010805270.1	nonstructural protein 1 [Psittacine parvovirus 1]	Chaphamaparvovirus
qFe06-k141-1	C_AA120732.1	0.8	9e-88	0.4115	625	UVF58809.1	MAG: NS1 [Istigobius ornatus parvovirus]	Unclassified Parvoviridae
qFe06-k141-2	C_AA120733.1	1	1e-152	0.4951	666	WCR62134.1	MAG: nonstructural protein [Chaphamaparvovirus sp.]	Chaphamaparvovirus
qFe07-k141-1	C_AA120734.1	1	0	0.4858	666	WCR62134.1	MAG: nonstructural protein [Chaphamaparvovirus sp.]	Chaphamaparvovirus
qFe08-k141-1	C_AA120735.1	1	0	0.4844	666	WCR62134.1	MAG: nonstructural protein [Chaphamaparvovirus sp.]	Chaphamaparvovirus
qFe09-k141-1	C_AA120736.1	0.77	1e-164	0.5133	634	QTE03813.1	MAG: putative NS1 [Periparus ater ambidensovirus]	Aquambidensovirus
qFe10-k141-1	C_AA120737.1	0.96	0	0.6424	599	QKN88755.1	MAG: replication protein [Dependoparvovirus sp.]	Dependoparvovirus
qFe11-k141-1	C_AA120738.1	0.97	9e-173	0.5426	671	DBA45636.1	MAG TPA_asm: NS1 [Parvovirus canis4745]	Chaphamaparvovirus
qFe12-k141-1	C_AA120739.1	0.86	2e-143	0.4875	669	WOX03046.1	nonstructural protein 1 [Psittaciform chaphamaparvovirus 6]	Chaphamaparvovirus
qFe13-k141-1	C_AA120740.1	1	0	0.6252	636	QBJ04590.1	NS1 [Tasmanian devil-associated chapparvovirus 4]	Chaphamaparvovirus
qFe13-k141-2	C_AA120741.1	0.8	0	0.5455	671	DBA45636.1	MAG TPA_asm: NS1 [Parvovirus canis4745]	Chaphamaparvovirus
qFe13-k141-3	C_AA120742.1	1	0	0.5219	638	QBJ04592.1	NS1 [Tasmanian devil-associated chapparvovirus 5]	Chaphamaparvovirus
qFe13-k141-4	C_AA120743.1	0.99	0	0.5852	638	QBJ04592.1	NS1 [Tasmanian devil-associated chapparvovirus 5]	Chaphamaparvovirus
qFe13-k141-5	C_AA120744.1	0.96	0	0.4602	636	QBJ04590.1	NS1 [Tasmanian devil-associated chapparvovirus 4]	Chaphamaparvovirus
qFe13-k141-6	C_AA120745.1	1	0	0.4903	666	WCR62134.1	MAG: nonstructural protein [Chaphamaparvovirus sp.]	Chaphamaparvovirus
qFe13-k141-7	C_AA120746.1	1	0	0.5634	638	QBJ04592.1	NS1 [Tasmanian devil-associated chapparvovirus 5]	Chaphamaparvovirus
qFe13-k141-8	C_AA120747.1	1	0	0.6154	638	QBJ04592.1	NS1 [Tasmanian devil-associated chapparvovirus 5]	Chaphamaparvovirus
qFe15-k141-1	C_AA120748.1	0.97	0	0.4704	633	YP_010798223.1	NS1 [Tasmanian devil-associated chapparvovirus 6]	Chaphamaparvovirus
qFe15-k141-10	C_AA120749.1	1	0	0.4777	665	YP_010798326.1	nonstructural protein 1 [Peafowl parvovirus 2]	Chaphamaparvovirus
qFe15-k141-11	C_AA120750.1	0.98	0	0.5631	638	QBJ04592.1	NS1 [Tasmanian devil-associated chapparvovirus 5]	Chaphamaparvovirus
qFe15-k141-12	C_AA120751.1	1	0	0.5559	638	QBJ04592.1	NS1 [Tasmanian devil-associated chapparvovirus 5]	Chaphamaparvovirus
qFe15-k141-13	C_AA120752.1	0.99	0	0.4825	636	QBJ04590.1	NS1 [Tasmanian devil-associated chapparvovirus 4]	Chaphamaparvovirus
qFe15-k141-14	C_AA120753.1	1	0	0.642	633	YP_010798223.1	NS1 [Tasmanian devil-associated chapparvovirus 6]	Chaphamaparvovirus
qFe15-k141-15	C_AA120754.1	1	0	0.4672	665	YP_010798326.1	nonstructural protein 1 [Peafowl parvovirus 2]	Chaphamaparvovirus
qFe15-k141-16	C_AA120755.1	0.97	0	0.4939	647	QTE03853.1	MAG: nonstructural protein [Grus japonensis Chaphamaparvovirus]	Chaphamaparvovirus
qFe15-k141-17	C_AA120756.1	0.99	0	0.5462	638	QBJ04592.1	NS1 [Tasmanian devil-associated chapparvovirus 5]	Chaphamaparvovirus
qFe15-k141-18	C_AA120757.1	1	0	0.5928	638	QBJ04592.1	NS1 [Tasmanian devil-associated chapparvovirus 5]	Chaphamaparvovirus
qFe15-k141-19	C_AA120758.1	1	0	0.4882	668	QTE04010.1	MAG: nonstructural protein [Ara ararauna Chaphamaparvovirus]	Chaphamaparvovirus
qFe15-k141-2	C_AA120759.1	1	0	0.553	633	YP_010798223.1	NS1 [Tasmanian devil-associated chapparvovirus 6]	Chaphamaparvovirus
qFe15-k141-3	C_AA120760.1	0.98	0	0.4765	661	QKE54981.1	MAG: nonstructural protein [Parvoviridae sp.]	Chaphamaparvovirus
qFe15-k141-4	C_AA120761.1	1	0	0.5891	638	QBJ04592.1	NS1 [Tasmanian devil-associated chapparvovirus 5]	Chaphamaparvovirus
qFe15-k141-5	C_AA120762.1	0.99	0	0.4404	653	XNX57827.1	nonstructural protein [Pigeon-associated parvo-like virus]	Chaphamaparvovirus
qFe15-k141-6	C_AA120763.1	0.99	0	0.4853	663	QKE54953.1	MAG: nonstructural protein [Parvoviridae sp.]	Chaphamaparvovirus
qFe15-k141-7	C_AA120764.1	0.99	0	0.4776	671	DBA45636.1	MAG TPA_asm: NS1 [Parvovirus canis4745]	Chaphamaparvovirus
qFe15-k141-8	C_AA120765.1	1	0	0.5818	638	QBJ04592.1	NS1 [Tasmanian devil-associated chapparvovirus 5]	Chaphamaparvovirus
qFe15-k141-9	C_AA120766.1	1	0	0.4588	666	WCR62134.1	MAG: nonstructural protein [Chaphamaparvovirus sp.]	Chaphamaparvovirus
qFe16-k141-1	C_AA120767.1	0.92	1e-129	0.5292	653	XNX57827.1	nonstructural protein [Pigeon-associated parvo-like virus]	Chaphamaparvovirus
qFe18-k141-1	C_AA120768.1	0.99	0	0.6218	633	YP_010798223.1	NS1 [Tasmanian devil-associated chapparvovirus 6]	Chaphamaparvovirus
qFe01-k142-1	C_AA120637.1	1	1e-100	0.4248	599	WPR16552.1	MAG: RNA-dependent RNA polymerase, partial [Mottled petrel hepatovirus 3]	Heptrevirinae
qFe01-k142-2	C_AA120638.1	1	1e-69	0.4266	2206	CAF1919954.1	MAG: Genome polyprotein [Sphenilena virus]	Heptrevirinae
qFe03-k142-1	C_AA120639.1	0.97	6e-110	0.414	489	YP_009164966.1	3D [hepatovirus B1]	Heptrevirinae
qFe03-k142-10	C_AA120640.1	1	8e-110	0.4227	2206	CAF1919954.1	MAG: Genome polyprotein [Sphenilena virus]	Heptrevirinae
qFe03-k142-11	C_AA120641.1	1	7e-104	0.3933	2199	QPB10709.1	MAG: polyprotein [Loch Leven virus]	Heptrevirinae
qFe03-k142-12	C_AA120642.1	0.98	7e-119	0.4761	2217	CAD6468504.1	Genome polyprotein [Sphenigellan virus]	Heptrevirinae
qFe03-k142-13	C_AA120643.1	0.99	4e-113	0.4159	2199	QPB10709.1	MAG: polyprotein [Loch Leven virus]	Heptrevirinae
qFe03-k142-14	C_AA120644.1	0.98	1e-110	0.4296	2206	CAF1919954.1	MAG: Genome polyprotein [Sphenilena virus]	Heptrevirinae
qFe03-k142-15	C_AA120645.1	1	8e-113	0.4987	2217	CAD6468504.1	Genome polyprotein [Sphenigellan virus]	Heptrevirinae
qFe03-k142-16	C_AA120646.1	0.99	9e-110	0.4063	2199	QPB10709.1	MAG: polyprotein [Loch Leven virus]	Heptrevirinae
qFe03-k142-17	C_AA120647.1	0.99	5e-94	0.403	489	YP_009164966.1	3D [hepatovirus B1]	Heptrevirinae
qFe03-k142-18	C_AA120648.1	1	9e-107	0.3888	2199	QPB10709.1	MAG: polyprotein [Loch Leven virus]	Heptrevirinae
qFe03-k142-19	C_AA120649.1	1	1e-102	0.4358	2206	CAF1919954.1	MAG: Genome polyprotein [Sphenilena virus]	Heptrevirinae
qFe03-k142-2	C_AA120650.1	0.96	2e-146	0.545	2217	CAD6468504.1	Genome polyprotein [Sphenigellan virus]	Heptrevirinae
qFe03-k142-20	C_AA120651.1	1	5e-141	0.5435	2206	CAF1919954.1	MAG: Genome polyprotein [Sphenilena virus]	Heptrevirinae
qFe03-k142-21	C_AA120652.1	0.98	4e-91	0.4059	2199	QPB10709.1	MAG: polyprotein [Loch Leven virus]	Heptrevirinae
qFe03-k142-22	C_AA120653.1	0.98	5e-116	0.4354	489	YP_009164966.1	3D [hepatovirus B1]	Heptrevirinae
qFe03-k142-23	C_AA120654.1	0.99	6e-121	0.4376	489	YP_009164966.1	3D [hepatovirus B1]	Heptrevirinae
qFe03-k142-24	C_AA120655.1	1	3e-80	0.4248	2206	CAF1919954.1	MAG: Genome polyprotein [Sphenilena virus]	Heptrevirinae
qFe03-k142-25	C_AA120656.1	0.99	9e-108	0.4095	2199	QPB10709.1	MAG: polyprotein [Loch Leven virus]	Heptrevirinae
qFe03-k142-26	C_AA120657.1	0.99	1e-95	0.4267	2199	QPB10709.1	MAG: polyprotein [Loch Leven virus]	Heptrevirinae
qFe03-k142-27	C_AA120658.1	1	2e-98	0.4135	2199	QPB10709.1	MAG: polyprotein [Loch Leven virus]	Heptrevirinae
qFe03-k142-28	C_AA120659.1	1	1e-97	0.3862	489	YP_009164966.1	3D [hepatovirus B1]	Heptrevirinae
qFe03-k142-29	C_AA120660.1	1	4e-116	0.4386	2206	CAF1919954.1	MAG: Genome polyprotein [Sphenilena virus]	Heptrevirinae
qFe03-k142-3	C_AA120661.1	1	7e-144	0.5381	2217	CAD6468504.1	Genome polyprotein [Sphenigellan virus]	Heptrevirinae
qFe03-k142-30	C_AA120662.1	1	2e-128	0.48	2206	CAF1919954.1	MAG: Genome polyprotein [Sphenilena virus]	Heptrevirinae
qFe03-k142-31	C_AA120663.1	1	2e-106	0.4063	2199	QPB10709.1	MAG: polyprotein [Loch Leven virus]	Heptrevirinae
qFe03-k142-4	C_AA120664.1	0.99	8e-126	0.488	2217	CAD6468504.1	Genome polyprotein [Sphenigellan virus]	Heptrevirinae
qFe03-k142-5	C_AA120665.1	0.98	2e-79	0.4158	489	YP_009164966.1	3D [hepatovirus B1]	Heptrevirinae
qFe03-k142-6	C_AA120666.1	1	1e-64	0.4211	2206	CAF1919954.1	MAG: Genome polyprotein [Sphenilena virus]	Heptrevirinae
qFe03-k142-7	C_AA120667.1	1	4e-101	0.4171	2206	CAF1919954.1	MAG: Genome polyprotein [Sphenilena virus]	Heptrevirinae
qFe03-k142-8	C_AA120668.1	1	1e-88	0.4227	599	WPR16552.1	MAG: RNA-dependent RNA polymerase, partial [Mottled petrel hepatovirus 3]	Heptrevirinae
qFe03-k142-9	C_AA120669.1	1	1e-98	0.3941	2199	QPB10709.1	MAG: polyprotein [Loch Leven virus]	Heptrevirinae
qFe04-k142-1	C_AA120670.1	1	8e-100	0.3973	2199	QPB10709.1	MAG: polyprotein [Loch Leven virus]	Heptrevirinae
qFe05-k142-1	C_AA120671.1	1	4e-112	0.4515	2206	CAF1919954.1	MAG: Genome polyprotein [Sphenilena virus]	Heptrevirinae
qFe05-k142-10	C_AA120672.1	1	5e-99	0.3991	2199	QPB10709.1	MAG: polyprotein [Loch Leven virus]	Heptrevirinae
qFe05-k142-2	C_AA120673.1	0.99	2e-112	0.4114	489	YP_009164966.1	3D [hepatovirus B1]	Heptrevirinae
qFe05-k142-3	C_AA120674.1	1	9e-139	0.5148	2217	CAD6468504.1	Genome polyprotein [Sphenigellan virus]	Heptrevirinae
qFe05-k142-4	C_AA120675.1	1	4e-115	0.4246	489	YP_009164966.1	3D [hepatovirus B1]	Heptrevirinae
qFe05-k142-5	C_AA120676.1	1	0	0.8998	2206	CAF1919954.1	MAG: Genome polyprotein [Sphenilena virus]	Heptrevirinae
qFe05-k142-6	C_AA120677.1	1	4e-137	0.509	2217	CAD6468504.1	Genome polyprotein [Sphenigellan virus]	Heptrevirinae
qFe05-k142-7	C_AA120678.1	1	3e-102	0.4266	2206	CAF1919954.1	MAG: Genome polyprotein [Sphenilena virus]	Heptrevirinae
qFe05-k142-8	C_AA120679.1	1	6e-116	0.4709	2217	CAD6468504.1	Genome polyprotein [Sphenigellan virus]	Heptrevirinae
qFe05-k142-9	C_AA120680.1	0.99	1e-106	0.4384	2217	CAD6468504.1	Genome polyprotein [Sphenigellan virus]	Heptrevirinae
qFe13-k142-1	C_AA120681.1	0.97	1e-98	0.4488	519	XBH46141.1	MAG: polyprotein, partial [Eidolon dupreanum hepatovirus]	Heptrevirinae
qFe13-k142-2	C_AA120682.1	1	0	0.6495	2428	YP_003853285.1	polyprotein [Passerivirus A1]	Kodimesavirinae
qFe13-k142-3	C_AA120683.1	0.98	1e-139	0.4745	851	QIS87941.1	MAG: polyprotein, partial [Ross virus]	Heptrevirinae
qFe15-k142-1	C_AA120684.1	0.98	5e-144	0.6655	312	UGO57566.1	MAG: hypothetical protein, partial [Picornavirales sp.]	Kodimesavirinae
qFe16-k142-1	C_AA120685.1	1	8e-106	0.4273	2199	QPB10709.1	MAG: polyprotein [Loch Leven virus]	Heptrevirinae
