# Supplementary material for: Comparative analysis of gut viromes in four penguin species reveals diverse novel viruses and host-associated differences
Source: mSphere. 2026 Jun 30;11(7):e00848-25. doi: 10.1128/msphere.00848-25 (PMC13410756; doi:10.1128/msphere.00848-25)
Supplement: Table S3 — Read number and GC content for each sample. [file msphere.00848-25-s0006.xlsx]

## Sheet: Sheet1
Supplementary Table S3. Read number and GC content for each penguin sample.
Summary of sequencing output for each sample, including total read number and GC content.
Library_name	Read_Num	GC_Content
qFe01	4537988	47.1021
qFe02	3943888	45.5434
qFe03	4923268	46.2354
qFe04	2767058	46.1403
qFe05	17311568	42.0524
qFe06	7659596	42.02
qFe07	7753690	37.4228
qFe08	6321680	41.4616
qFe09	13231358	34.4758
qFe10	7571032	42.6024
qFe11	5995074	46.41
qFe12	2122034	45.8349
qFe13	64886914	43.5651
qFe14	4444640	47.1449
qFe15	5628706	43.7411
qFe16	12053836	39.9141
qFe17	9146978	38.4674
qFe18	3841170	48.6593
qFe19	3023490	44.018
qFe20	5457892	38.9233
