# Supplementary material for: Comparative analysis of gut viromes in four penguin species reveals diverse novel viruses and host-associated differences
Source: mSphere. 2026 Jun 30;11(7):e00848-25. doi: 10.1128/msphere.00848-25 (PMC13410756; doi:10.1128/msphere.00848-25)
Supplement: Table S4 — Number of viral species per sample. [file msphere.00848-25-s0007.xlsx]

## Sheet: Sheet1
Supplementary Table S4. Number of viral species detected in each penguin sample.
Counts of viral species detected in each penguin sample.
Sample	Total
qFe15	4
qFe5	8
qFe8	18
qFe13	24
qFe10	26
qFe3	29
qFe16	35
qFe9	35
qFe1	40
qFe2	41
qFe17	46
qFe6	48
qFe4	52
qFe11	54
qFe20	55
qFe7	67
qFe14	78
qFe19	82
qFe12	86
qFe18	93
